# Supplementary material for: Reprogramming of three-dimensional microenvironments for in vitro hair follicle induction
Source: Sci Adv. 2022 Oct 21;8(42):eadd4603. doi: 10.1126/sciadv.add4603 (PMC9586475; doi:10.1126/sciadv.add4603)
Supplement: Supplementary file 2 — Movies S1 to S4 [file sciadv.add4603_movies_s1_to_s4.zip]

Archive with 4 entries (4 files):
- sciadv.add4603_movie_s1.mp4
- sciadv.add4603_movie_s2.mp4
- sciadv.add4603_movie_s3.mp4
- sciadv.add4603_movie_s4.mp4
